# Supplementary material for: Integration of Cadmium Accumulation, Subcellular Distribution, and Physiological Responses to Understand Cadmium Tolerance in Apple Rootstocks
Source: Front Plant Sci. 2017 Jun 7;8:966. doi: 10.3389/fpls.2017.00966 (PMC5461368; doi:10.3389/fpls.2017.00966)
Supplement: Supplementary file 1 [file Table1.XLSX]

## Sheet: Table S1
Table S1 CO2 assimilation rate (A, μmol CO2 m-2 s-1), stomatal conductance (gs, mmol H2O m-2 s-1), transpiration rate (E, mmol H2O m-2 s-1), and photosynthetic pigments (mg g-1 DW) in leaves of four apple rootstocks exposed to 0 or 300 µM CdCl2 for 45 days. Data indicate means ± SE (n = 6). Different letters behind the values in the same column indicate significant difference between the treatmen…
Rootstocks	Cd (μM)	A	gs	E	Chl a	Chl b	Chl (a + b)
Mb	0	11.40 ± 0.10 bc	0.31 ± 0.01 b	4.20 ± 0.06 c	5.38 ± 0.07 e	1.94 ± 0.01 e	7.32 ± 0.08 d
	300	8.37 ± 0.58 a	0.27 ± 0.00 b	3.85 ± 0.03 bc	5.24 ± 0.06 de	1.82 ± 0.03 cd	7.06 ± 0.08 c
Mh	0	12.63 ± 0.66 d	0.44 ± 0.06 c	5.60 ± 0.12 d	5.06 ± 0.04 d	1.93 ± 0.03 e	6.99 ± 0.07 c
	300	7.97 ± 0.46 a	0.30 ± 0.02 b	5.50 ± 0.30 d	4.72 ± 0.10 bc	1.73 ± 0.02 b	6.45 ± 0.15 ab
Mm	0	12.37 ± 0.32 cd	0.31 ± 0.02 b	4.10 ± 0.15 bc	4.53 ± 0.05 a	1.73 ± 0.05 b	6.55 ± 0.08 b
	300	8.00 ± 0.42 a	0.24 ± 0.02 ab	3.67 ± 0.19 b	4.56 ± 0.03 ab	1.63 ± 0.02 a	6.18 ± 0.11 a
Mr	0	10.30 ± 0.15 b	0.19 ± 0.01 a	2.93 ± 0.24 a	4.78 ± 0.03 c	1.83 ± 0.01 d	6.61 ± 0.02 b
	300	8.10 ± 0.15 a	0.19 ± 0.01 a	2.93 ± 0.09 a	4.70 ± 0.08 abc	1.75 ± 0.01 bc	6.45 ± 0.01 b
P-values	Cd	****	**	ns	**	****	***
	R	ns	****	****	****	****	****
	Cd×R	*	ns	ns	ns	ns	ns
