# Supplementary material for: Integration of Cadmium Accumulation, Subcellular Distribution, and Physiological Responses to Understand Cadmium Tolerance in Apple Rootstocks
Source: Front Plant Sci. 2017 Jun 7;8:966. doi: 10.3389/fpls.2017.00966 (PMC5461368; doi:10.3389/fpls.2017.00966)
Supplement: Supplementary file 2 [file Table2.xlsx]

## Sheet: Table S2
Table S2 Biomass (g DW) of root, wood, bark, leaf and whole plant of four apple rootstocks exposed to 0 or 300 µM CdCl2 for 45 days. Data indicate means ± SE (n = 6). Different letters behind the values in the same column indicate significant difference between the treatments. P-values of the ANOVAs of CdCl2 (Cd), rootstocks (R) and there interactions were also shown. **: P≤0.01;***: P≤0.001; ***…
Rootstocks	Cd (μM)	root	wood	bark	leaf	total biomass
Mb	0	3.89 ± 0.24 bc	5.29 ± 0.12 b	1.56 ± 0.14 bc	7.02 ± 0.05 d	17.21 ± 0.24 c
	300	3.44 ± 0.32 ab	4.85 ± 0.11 a	1.23 ± 0.05 a	6.68 ± 0.18 c	16.00 ± 0.12 b
Mh	0	5.07 ± 0.16 d	6.04 ± 0.14 c	1.74 ± 0.19 cd	9.04 ± 0.06 g	21.55 ± 0.28 e
	300	4.58 ± 0.11 cd	5.15 ± 0.10 ab	1.32 ± 0.03 ab	6.44 ± 0.03 b	17.01 ± 0.13 bc
Mm	0	3.27 ± 0.06 ab	6.12 ± 0.05 c	1.28 ± 0.04 ab	6.78 ± 0.09 c	16.91 ± 0.14 bc
	300	2.95 ± 0.14 a	5.02 ± 0.27 ab	1.24 ± 0.02 a	5.70 ± 0.01 a	14.60 ± 0.30 a
Mr	0	4.65 ± 0.27 cd	7.51 ± 0.10 e	2.18 ± 0.04 e	8.49 ± 0.00 f	22.17 ± 0.40 e
	300	3.52 ± 0.60 ab	6.59 ± 0.15 d	2.00 ± 0.15 de	7.91 ± 0.02 e	19.13 ± 0.77 d
P-values	Cd	**	****	**	****	****
	R	***	****	****	****	****
	Cd×R	ns	ns	ns	****	**
