# Supplementary material for: Integration of Cadmium Accumulation, Subcellular Distribution, and Physiological Responses to Understand Cadmium Tolerance in Apple Rootstocks
Source: Front Plant Sci. 2017 Jun 7;8:966. doi: 10.3389/fpls.2017.00966 (PMC5461368; doi:10.3389/fpls.2017.00966)
Supplement: Supplementary file 3 [file Table3.xlsx]

## Sheet: Table S3
Table S3 Tolerance index (TI, %) for four apple rootstocks exposed to 300 µM CdCl2 for 45 days. Data indicate means ± SE (n = 6). Different letters behind the values in the same column indicate significant difference between the treatments. P-values of the ANOVAs of rootstocks were also shown. **: P≤0.01;***: P≤0.001; ****: P≤0.0001; ns: not significant. Mb: Malus. baccata Borkh.; Mh: M. hupehens…
Rootstock	root	wood	bark	leaf	whole plant
Mb	88.05 ± 2.74 a	91.63 ± 1.92 a	88.97 ± 0.27 b	97.02 ± 1.83 c	92.99 ± 0.66 c
Mh	87.07 ± 0.20 a	85.45 ± 2.60 a	83.65 ± 0.76 a	68.54 ± 1.65 a	78.96 ± 1.63 a
Mm	87.18 ± 1.03 a	85.87 ± 1.23 a	96.64 ± 1.52 c	86.28 ± 1.46 b	86.31 ± 1.19 b
Mr	86.18 ± 1.45 a	87.72 ± 2.07 a	83.73 ± 0.52 a	89.74 ± 4.22 bc	86.27 ± 2.66 b
P-values	ns	ns	****	***	**
